# Supplementary material for: ﻿Two new species of Aphis (Toxoptera) Koch (Hemiptera, Aphididae) from China
Source: Zookeys. 2023 Jul 24;1172:31–46. doi: 10.3897/zookeys.1172.106518 (PMC10390983; doi:10.3897/zookeys.1172.106518)
Supplement: XML Treatment for Aphis (Toxoptera) fafuensis [file zookeys.1172.106518-treatment1.xml]

<!DOCTYPE tp:taxon-treatment
  PUBLIC "-//TaxonX//DTD Taxonomic Treatment Publishing DTD v0 20100105//EN" "tax-treatment-NSO.dtd">
<tp:taxon-treatment xmlns:tp="http://www.plazi.org/taxpub"><tp:treatment-meta><kwd-group><label>Taxon classification</label><kwd>
              <named-content content-type="kingdom">Animalia</named-content>
            </kwd><kwd>
              <named-content content-type="order">Hemiptera</named-content>
            </kwd><kwd>
              <named-content content-type="family">Aphididae</named-content>
            </kwd></kwd-group><mixed-citation publication-type="journal"><person-group><name><surname>Cheng</surname><given-names>Zhentao</given-names></name><name><surname>Huang</surname><given-names>Xiaolei</given-names></name></person-group><article-title>﻿Two new species of <italic><tp:taxon-name><tp:taxon-name-part taxon-name-part-type="genus" reg="Aphis">Aphis</tp:taxon-name-part></tp:taxon-name></italic> (<italic><tp:taxon-name><tp:taxon-name-part taxon-name-part-type="genus" reg="Aphis"/><tp:taxon-name-part taxon-name-part-type="subgenus" reg="Toxoptera">Toxoptera</tp:taxon-name-part></tp:taxon-name></italic>) Koch (<tp:taxon-name><tp:taxon-name-part taxon-name-part-type="order">Hemiptera</tp:taxon-name-part></tp:taxon-name>, <tp:taxon-name><tp:taxon-name-part taxon-name-part-type="family">Aphididae</tp:taxon-name-part></tp:taxon-name>) from China</article-title><source>Zookeys</source><day>24</day><month>07</month><year>2023</year><volume>1172</volume><fpage>31</fpage><lpage>46</lpage><pub-id pub-id-type="doi">10.3897/zookeys.1172.106518</pub-id></mixed-citation></tp:treatment-meta><tp:nomenclature><label>﻿</label><tp:taxon-name><object-id xmlns:xlink="http://www.w3.org/1999/xlink" content-type="arpha" xlink:type="simple">340608E9-F6AF-5482-AAEC-05C2EAFEDA6C</object-id><tp:taxon-name-part taxon-name-part-type="genus" reg="Aphis">Aphis</tp:taxon-name-part> (<tp:taxon-name-part taxon-name-part-type="subgenus" reg="Toxoptera">Toxoptera</tp:taxon-name-part>) <tp:taxon-name-part taxon-name-part-type="species" reg="fafuensis">fafuensis</tp:taxon-name-part><object-id xmlns:xlink="http://www.w3.org/1999/xlink" content-type="zoobank" xlink:type="simple">https://zoobank.org/13AFFC64-CF53-4E58-8953-6FA9067D43A5</object-id></tp:taxon-name><tp:taxon-authority>Cheng &amp; Huang</tp:taxon-authority><tp:taxon-status xmlns:xlink="http://www.w3.org/1999/xlink" xlink:type="simple">sp. nov.</tp:taxon-status><xref ref-type="fig" rid="F1">Figs 1</xref><xref ref-type="fig" rid="F4">, 4A–C</xref></tp:nomenclature><tp:treatment-sec sec-type="description" id="SECID0EVPAI"><title>Description.</title><p>Apterous viviparous females: Body elliptical (Fig. <xref ref-type="fig" rid="F4">4A</xref>), dark brown in life, head is slightly lighter in color and the tibiae are markedly pale (Fig. <xref ref-type="fig" rid="F4">4B</xref>).</p><p><bold>Mounted specimens: <italic>Head</italic>.</bold> Vertex convex, antennal tubercles slightly developed. Head with one pair of cephalic hairs, one pair of antennal tubercular hairs. Dorsum of head smooth with 4–7 hairs. Dorsal hairs of head fine, and with developed small tubercles at bases. Antennae six-segmented, segments I and II dark brown, segments III–VIb and <abbrev xmlns:xlink="http://www.w3.org/1999/xlink" xlink:title="processus terminalis" id="ABBRID0EKQAI" xlink:type="simple">PT</abbrev> dark at distal end and with spinulose imbrications; 0.8–1.0 times as long as body. Length in proportion of segments I–VI: 21–33, 21–28, 100, 61–76, 65–72, 26–33 + 107–138. Processus terminalis 3.8–4.6 times as long as basal part of the segment. Antennal hairs acute, segments I–VI each with 5–6, 3–4, 4–8, 3–5, 2–4, 3 + 5–6 hairs, respectively, apical part of processus terminalis with 0–4 hairs. Length of hairs on segment III 0.01 mm, 0.5 times as long as the widest diameter of segment III. Rostrum long, apical part dark brown, reaching hind coxae or abdominal segment I. Ultimate rostral segment wedge-shaped, 2.2–2.8 times as long as basal width, 1.4–1.8 times as long as second hind tarsal segment. Ultimate rostral segment with four pairs of hairs, including one pair of accessory hairs.</p><fig id="F1" position="float" orientation="portrait"><object-id xmlns:xlink="http://www.w3.org/1999/xlink" content-type="doi" xlink:type="simple">10.3897/zookeys.1172.106518.figure1</object-id><object-id xmlns:xlink="http://www.w3.org/1999/xlink" content-type="arpha" xlink:type="simple">9FCEF56C-DC70-5B89-906D-A071865E5081</object-id><label>Figure 1.</label><caption><p><tp:taxon-name><tp:taxon-name-part taxon-name-part-type="genus" reg="Aphis">Aphis</tp:taxon-name-part> (<tp:taxon-name-part taxon-name-part-type="subgenus" reg="Toxoptera">Toxoptera</tp:taxon-name-part>) <tp:taxon-name-part taxon-name-part-type="species" reg="fafuensis">fafuensis</tp:taxon-name-part></tp:taxon-name> Cheng &amp; Huang, sp. nov., apterous viviparous female <bold>A</bold> dorsal view of body <bold>B</bold> dorsal view of head <bold>C</bold> antennal segments I–III <bold>D</bold> antennal segments V–VI <bold>E</bold> mesosternal furca <bold>F</bold> ultimate rostral segment <bold>G</bold> siphunculus <bold>H</bold> genital plate <bold>I</bold> cauda <bold>J</bold> ventro-lateral stridulatory ridge of abdominal segments IV–VI <bold>K</bold> stridulatory ridge <bold>L</bold> anal plate <bold>M</bold> peg-shaped hairs on hind tibia <bold>N</bold> marginal tubercle on prothorax <bold>O</bold> marginal tubercle on abdominal segment I <bold>P</bold> marginal tubercle on abdominal segment VII <bold>Q</bold> gonapophyses. Scale bars: 0.10 mm. (<bold>A, N</bold> from HL_20160627_3_A; <bold>E, F, I, O</bold> from HL_20150517_5_A; <bold>C, G, J, K, M, P, Q</bold> from HL_20150517_5_B; <bold>B, D, H, L</bold> from HL_20150517_5_C.).</p></caption><graphic xmlns:xlink="http://www.w3.org/1999/xlink" xlink:href="zookeys-1172-031_article-106518__-g001.jpg" position="float" orientation="portrait" xlink:type="simple" id="oo_883234.jpg"><uri content-type="original_file" xlink:type="simple">https://binary.pensoft.net/fig/883234</uri></graphic></fig><p><bold><italic>Thorax</italic>.</bold> Dorsal and ventral cuticle with polygon reticulations. Mesosternal furca with separated arms. Length of single arms 0.09–0.11 mm, 0.4–0.5 times as long as antennal segment III. Spiracles elliptical, spiracular plates dark brown. Prothorax with one pair of small marginal tubercles. Dorsal setae on thorax short and pointed, with small tuberculate bases. Legs normal. Distal part of femora, basal and distal part of tibiae dark brown, others brown. Hind femur 1.3–1.6 times as long as antennal segment III, hind tibia 0.5–0.6 times as long as body. Hind tibia with 7–8 peg-shaped spines, on basal two-thirds of inner side. Length of hairs on hind tibia 0.02–0.03 mm, 1.0–1.5 times as long as the widest diameter of antennal segment III. First tarsal chaetotaxy: 3, 3, 2. Second tarsal segments with transverse imbrications.</p><p><bold><italic>Abdomen</italic>.</bold> Abdominal segments IV–VI with ventro-lateral spinulose ridges, forming a stridulatory surface. Marginal tubercles on abdominal segments I and VII. Abdominal dorsal hair sparse, fine, with tuberculate bases. Abdominal tergite VIII with two hairs. Siphunculi dark brown, cylindrical, with broad base, tapering towards the apex, with spinulose transverse imbrications, without flange or hairs. Siphunculi 0.12–0.17 mm, 1.9–2.8 times as long as its basal diameter, 0.9–1.2 times as long as cauda. Cauda short tongue-shaped, constricted in middle, 1.4–2.3 times as long as its basal diameter, with 14–21 hairs. Anal plate broad and round, with 18–21 hairs. Genital plate transversely oval, with 11–18 hairs. Cauda, anal plate and genital plate dark brown with dense spinules. Gonapophyses three, each with 3–5 hairs.</p></tp:treatment-sec><tp:treatment-sec sec-type="material" id="SECID0EBTAI"><title>Specimens examined.</title><p><bold><italic>Holotype</italic></bold>: apterous viviparous female, <bold>China</bold>: Fujian (Fuzhou, <named-content xmlns:xlink="http://www.w3.org/1999/xlink" content-type="dwc:verbatimCoordinates" xlink:type="simple"><named-content content-type="geo-json" specific-use="{&#34;type&#34;:&#34;Point&#34;,&#34;coordinates&#34;:[119.300000,26.100000]}" id="NCID0ERTAI" xlink:type="simple">26.1°N, 119.3°E</named-content></named-content>, Alt. 258 m), 27 June 2016, No. HL_20160627_3_A, on <italic><tp:taxon-name><tp:taxon-name-part taxon-name-part-type="genus" reg="Adinandra">Adinandra</tp:taxon-name-part><tp:taxon-name-part taxon-name-part-type="species" reg="millettii">millettii</tp:taxon-name-part></tp:taxon-name></italic>, coll. X. L. Huang and X. L. Lin (FAFU). <bold><italic>Paratypes</italic></bold>: 4 apterous viviparous females (No. HL_20150517_5_A, No. HL_20150517_5_B, No. HL_20150517_5_C and No. HL_20150517_5_D), <bold>China</bold>: Fujian (Fuzhou, <named-content xmlns:xlink="http://www.w3.org/1999/xlink" content-type="dwc:verbatimCoordinates" xlink:type="simple"><named-content content-type="geo-json" specific-use="{&#34;type&#34;:&#34;Point&#34;,&#34;coordinates&#34;:[119.300000,26.100000]}" id="NCID0EJUAI" xlink:type="simple">26.1°N, 119.3°E</named-content></named-content>, Alt. 258 m), 17 May 2015, on <italic><tp:taxon-name><tp:taxon-name-part taxon-name-part-type="genus" reg="Adinandra">Adinandra</tp:taxon-name-part><tp:taxon-name-part taxon-name-part-type="species" reg="millettii">millettii</tp:taxon-name-part></tp:taxon-name></italic>, coll. X. L. Huang and X. L. Lin (FAFU).</p></tp:treatment-sec><tp:treatment-sec sec-type="etymology" id="SECID0EZUAI"><title>Etymology.</title><p>The new species is named after FAFU, the abbreviation for Fujian Agriculture and Forestry University, where the samples of this species were first discovered and collected. And ‘fafuensis’ is an adjective of feminine gender in accord with the feminine <italic><tp:taxon-name><tp:taxon-name-part taxon-name-part-type="genus" reg="Aphis">Aphis</tp:taxon-name-part></tp:taxon-name></italic>.</p></tp:treatment-sec><tp:treatment-sec sec-type="host" id="SECID0EGVAI"><title>Host plant.</title><p><italic><tp:taxon-name><tp:taxon-name-part taxon-name-part-type="genus" reg="Adinandra">Adinandra</tp:taxon-name-part><tp:taxon-name-part taxon-name-part-type="species" reg="millettii">millettii</tp:taxon-name-part></tp:taxon-name></italic> (Hook. &amp; Arn.) Benth. &amp; Hook.f. ex Hance (<tp:taxon-name><tp:taxon-name-part taxon-name-part-type="family">Pentaphylacaceae</tp:taxon-name-part></tp:taxon-name>).</p></tp:treatment-sec><tp:treatment-sec sec-type="distribution" id="SECID0E3VAI"><title>Distribution.</title><p>China: Fujian Province (Fuzhou, Quanzhou and Wuyishan).</p></tp:treatment-sec><tp:treatment-sec sec-type="biology" id="SECID0EBWAI"><title>Biology.</title><p>This species feeds on shoots and undersides of young leaves of the host plant, and can be attended by at least two species of <italic><tp:taxon-name><tp:taxon-name-part taxon-name-part-type="genus" reg="Crematogaster">Crematogaster</tp:taxon-name-part></tp:taxon-name></italic> (Fig. <xref ref-type="fig" rid="F4">4B, C</xref>) according to our records.</p></tp:treatment-sec><tp:treatment-sec sec-type="Taxonomic notes" id="SECID0ESWAI"><title>Taxonomic notes.</title><p><tp:taxon-name><tp:taxon-name-part taxon-name-part-type="genus" reg="Aphis">Aphis</tp:taxon-name-part> (<tp:taxon-name-part taxon-name-part-type="subgenus" reg="Toxoptera">T.</tp:taxon-name-part>) <tp:taxon-name-part taxon-name-part-type="species" reg="fafuensis">fafuensis</tp:taxon-name-part></tp:taxon-name> Cheng &amp; Huang, sp. nov. has black-and-white banded antennae. Siphunculi and cauda are dark. Most part of femora, basal and distal parts of tibiae are dark brown. The peg-like spines on the hind tibiae and roughened ventro-lateral cuticle on the posterior part of the abdomen form a typical stridulatory apparatus. Compared with <italic><tp:taxon-name><tp:taxon-name-part taxon-name-part-type="genus" reg="Aphis">A.</tp:taxon-name-part><tp:taxon-name-part taxon-name-part-type="species" reg="aurantii">aurantii</tp:taxon-name-part></tp:taxon-name></italic>, the new species has a smaller body size and stubbier siphunculi: body length 0.91–1.19 mm (<italic><tp:taxon-name><tp:taxon-name-part taxon-name-part-type="genus" reg="Aphis">A.</tp:taxon-name-part><tp:taxon-name-part taxon-name-part-type="species" reg="aurantii">aurantii</tp:taxon-name-part></tp:taxon-name></italic>: 1.14–1.71 mm), siphunculi length 1.9–2.8 times of siphunculi basal width (<italic><tp:taxon-name><tp:taxon-name-part taxon-name-part-type="genus" reg="Aphis">A.</tp:taxon-name-part><tp:taxon-name-part taxon-name-part-type="species" reg="aurantii">aurantii</tp:taxon-name-part></tp:taxon-name></italic>: 2.0–3.8 times). The results of <abbrev xmlns:xlink="http://www.w3.org/1999/xlink" xlink:title="analysis of variance" id="ABBRID0EHYAI" xlink:type="simple">ANOVA</abbrev> analysis showed that there were significant differences between <tp:taxon-name><tp:taxon-name-part taxon-name-part-type="genus" reg="Aphis">A.</tp:taxon-name-part> (<tp:taxon-name-part taxon-name-part-type="subgenus" reg="Toxoptera">T.</tp:taxon-name-part>) <tp:taxon-name-part taxon-name-part-type="species" reg="fafuensis">fafuensis</tp:taxon-name-part></tp:taxon-name> Cheng &amp; Huang, sp. nov. and <tp:taxon-name><tp:taxon-name-part taxon-name-part-type="genus" reg="Aphis">A.</tp:taxon-name-part> (<tp:taxon-name-part taxon-name-part-type="subgenus" reg="Toxoptera">T.</tp:taxon-name-part>) <tp:taxon-name-part taxon-name-part-type="species" reg="sennae">sennae</tp:taxon-name-part></tp:taxon-name> Cheng &amp; Huang, sp. nov. and <tp:taxon-name><tp:taxon-name-part taxon-name-part-type="genus" reg="Aphis">A.</tp:taxon-name-part> (<tp:taxon-name-part taxon-name-part-type="subgenus" reg="Toxoptera">T.</tp:taxon-name-part>) <tp:taxon-name-part taxon-name-part-type="species" reg="aurantii">aurantii</tp:taxon-name-part></tp:taxon-name> in some characters, such as the length of <abbrev xmlns:xlink="http://www.w3.org/1999/xlink" xlink:title="basal width of URS" id="ABBRID0EVZAI" xlink:type="simple">URS_BW</abbrev>, and the ratios of <abbrev xmlns:xlink="http://www.w3.org/1999/xlink" xlink:title="antennal segments I" id="ABBRID0EZZAI" xlink:type="simple">Ant. I</abbrev> and <abbrev xmlns:xlink="http://www.w3.org/1999/xlink" xlink:title="antennal segments II" id="ABBRID0E4ZAI" xlink:type="simple">Ant. II</abbrev> to <abbrev xmlns:xlink="http://www.w3.org/1999/xlink" xlink:title="whole length of antenna" id="ABBRID0EB1AI" xlink:type="simple">WA</abbrev> (Suppl. material <xref ref-type="supplementary-material" rid="S1">1</xref>: table S2).</p></tp:treatment-sec><tp:treatment-sec><!--Section generated to contain objects referenced in tp:taxon-treatment.--><fig id="F4" position="float" orientation="portrait"><object-id xmlns:xlink="http://www.w3.org/1999/xlink" content-type="doi" xlink:type="simple">10.3897/zookeys.1172.106518.figure4</object-id><object-id xmlns:xlink="http://www.w3.org/1999/xlink" content-type="arpha" xlink:type="simple">EF59AC61-BA33-5A3E-9E64-E674D82E9337</object-id><label>Figure 4.</label><caption><p><bold>A–C</bold><tp:taxon-name><tp:taxon-name-part taxon-name-part-type="genus" reg="Aphis">Aphis</tp:taxon-name-part> (<tp:taxon-name-part taxon-name-part-type="subgenus" reg="Toxoptera">Toxoptera</tp:taxon-name-part>) <tp:taxon-name-part taxon-name-part-type="species" reg="fafuensis">fafuensis</tp:taxon-name-part></tp:taxon-name> Cheng &amp; Huang, sp. nov., colony on the shoot and the underside of leaf of <italic><tp:taxon-name><tp:taxon-name-part taxon-name-part-type="genus" reg="Adinandra">Adinandra</tp:taxon-name-part><tp:taxon-name-part taxon-name-part-type="species" reg="millettii">millettii</tp:taxon-name-part></tp:taxon-name></italic><bold>D</bold><tp:taxon-name><tp:taxon-name-part taxon-name-part-type="genus" reg="Aphis">Aphis</tp:taxon-name-part> (<tp:taxon-name-part taxon-name-part-type="subgenus" reg="Toxoptera">Toxoptera</tp:taxon-name-part>) <tp:taxon-name-part taxon-name-part-type="species" reg="sennae">sennae</tp:taxon-name-part></tp:taxon-name> Cheng &amp; Huang, sp. nov., colony on the seed pod of <italic><tp:taxon-name><tp:taxon-name-part taxon-name-part-type="genus" reg="Senna">Senna</tp:taxon-name-part><tp:taxon-name-part taxon-name-part-type="species" reg="bicapsularis">bicapsularis</tp:taxon-name-part></tp:taxon-name></italic>.</p></caption><graphic xmlns:xlink="http://www.w3.org/1999/xlink" xlink:href="zookeys-1172-031_article-106518__-g004.jpg" position="float" orientation="portrait" xlink:type="simple" id="oo_883237.jpg"><uri content-type="original_file" xlink:type="simple">https://binary.pensoft.net/fig/883237</uri></graphic></fig><supplementary-material xmlns:xlink="http://www.w3.org/1999/xlink" id="S1" position="float" orientation="portrait" xlink:type="simple"><object-id content-type="doi" xlink:type="simple">10.3897/zookeys.1172.106518.suppl1</object-id><object-id content-type="zenodo_dep_id" xlink:type="simple">8185768</object-id><object-id content-type="arpha" xlink:type="simple">7867A717-2BE7-5905-B1B0-E008668AEEB4</object-id><label>Supplementary material 1</label><caption><p>Results of one-way <abbrev xlink:title="analysis of variance" id="ABBRID0EVFDI" xlink:type="simple">ANOVA</abbrev> analysis and post hoc <abbrev xlink:title="Least Significant Difference" id="ABBRID0EZFDI" xlink:type="simple">LSD</abbrev> for morphological measurement</p></caption><statement content-type="dataType"><label>Data type</label><p>tables (Excel spreadsheet)</p></statement><statement content-type="notes"><label>Explanation note</label><p><bold>table S1</bold>: Detailed collection information for two new species, <tp:taxon-name><tp:taxon-name-part taxon-name-part-type="genus" reg="Aphis">A.</tp:taxon-name-part> (<tp:taxon-name-part taxon-name-part-type="subgenus" reg="Toxoptera">T.</tp:taxon-name-part>) <tp:taxon-name-part taxon-name-part-type="species" reg="fafuensis">fafuensis</tp:taxon-name-part></tp:taxon-name> Cheng &amp; Huang, sp. nov. and <tp:taxon-name><tp:taxon-name-part taxon-name-part-type="genus" reg="Aphis">A.</tp:taxon-name-part> (<tp:taxon-name-part taxon-name-part-type="subgenus" reg="Toxoptera">T.</tp:taxon-name-part>) <tp:taxon-name-part taxon-name-part-type="species" reg="sennae">sennae</tp:taxon-name-part></tp:taxon-name> Cheng &amp; Huang, sp. nov.; <bold>table S2</bold>: Results of one-way <abbrev xlink:title="analysis of variance" id="ABBRID0ECHDI" xlink:type="simple">ANOVA</abbrev> analysis and post hoc <abbrev xlink:title="Least Significant Difference" id="ABBRID0EGHDI" xlink:type="simple">LSD</abbrev> for morphological measurements of the <tp:taxon-name><tp:taxon-name-part taxon-name-part-type="genus" reg="Aphis">A.</tp:taxon-name-part> (<tp:taxon-name-part taxon-name-part-type="subgenus" reg="Toxoptera">T.</tp:taxon-name-part>) <tp:taxon-name-part taxon-name-part-type="species" reg="fafuensis">fafuensis</tp:taxon-name-part></tp:taxon-name> Cheng &amp; Huang, sp. nov. (<italic>N</italic> = 6), <tp:taxon-name><tp:taxon-name-part taxon-name-part-type="genus" reg="Aphis">A.</tp:taxon-name-part> (<tp:taxon-name-part taxon-name-part-type="subgenus" reg="Toxoptera">T.</tp:taxon-name-part>) <tp:taxon-name-part taxon-name-part-type="species" reg="sennae">sennae</tp:taxon-name-part></tp:taxon-name> Cheng &amp; Huang, sp. nov. (<italic>N</italic> = 8) and <tp:taxon-name><tp:taxon-name-part taxon-name-part-type="genus" reg="Aphis">A.</tp:taxon-name-part> (<tp:taxon-name-part taxon-name-part-type="subgenus" reg="Toxoptera">T.</tp:taxon-name-part>) <tp:taxon-name-part taxon-name-part-type="species" reg="aurantii">aurantii</tp:taxon-name-part></tp:taxon-name> (<italic>N</italic> = 6).</p></statement><media xlink:href="zookeys-1172-031_article-106518__-s001.xlsx" mimetype="application" mime-subtype="vnd.openxmlformats-officedocument.spreadsheetml.sheet" position="float" orientation="portrait" xlink:type="simple" id="oo_883238.xlsx"><uri content-type="original_file" xlink:type="simple">https://binary.pensoft.net/file/883238</uri></media><permissions><license xlink:type="simple"><license-p>This dataset is made available under the Open Database License (http://opendatacommons.org/licenses/odbl/1.0/). The Open Database License (ODbL) is a license agreement intended to allow users to freely share, modify, and use this Dataset while maintaining this same freedom for others, provided that the original source and author(s) are credited.</license-p></license></permissions><attrib specific-use="authors">Zhentao Cheng, Xiaolei Huang</attrib></supplementary-material></tp:treatment-sec></tp:taxon-treatment>
