# Supplementary material for: ﻿Two new species of Aphis (Toxoptera) Koch (Hemiptera, Aphididae) from China
Source: Zookeys. 2023 Jul 24;1172:31–46. doi: 10.3897/zookeys.1172.106518 (PMC10390983; doi:10.3897/zookeys.1172.106518)
Supplement: XML Treatment for Aphis (Toxoptera) sennae [file zookeys.1172.106518-treatment2.xml]

<!DOCTYPE tp:taxon-treatment
  PUBLIC "-//TaxonX//DTD Taxonomic Treatment Publishing DTD v0 20100105//EN" "tax-treatment-NSO.dtd">
<tp:taxon-treatment xmlns:tp="http://www.plazi.org/taxpub"><tp:treatment-meta><kwd-group><label>Taxon classification</label><kwd>
              <named-content content-type="kingdom">Animalia</named-content>
            </kwd><kwd>
              <named-content content-type="order">Hemiptera</named-content>
            </kwd><kwd>
              <named-content content-type="family">Aphididae</named-content>
            </kwd></kwd-group><mixed-citation publication-type="journal"><person-group><name><surname>Cheng</surname><given-names>Zhentao</given-names></name><name><surname>Huang</surname><given-names>Xiaolei</given-names></name></person-group><article-title>﻿Two new species of <italic><tp:taxon-name><tp:taxon-name-part taxon-name-part-type="genus" reg="Aphis">Aphis</tp:taxon-name-part></tp:taxon-name></italic> (<italic><tp:taxon-name><tp:taxon-name-part taxon-name-part-type="genus" reg="Aphis"/><tp:taxon-name-part taxon-name-part-type="subgenus" reg="Toxoptera">Toxoptera</tp:taxon-name-part></tp:taxon-name></italic>) Koch (<tp:taxon-name><tp:taxon-name-part taxon-name-part-type="order">Hemiptera</tp:taxon-name-part></tp:taxon-name>, <tp:taxon-name><tp:taxon-name-part taxon-name-part-type="family">Aphididae</tp:taxon-name-part></tp:taxon-name>) from China</article-title><source>Zookeys</source><day>24</day><month>07</month><year>2023</year><volume>1172</volume><fpage>31</fpage><lpage>46</lpage><pub-id pub-id-type="doi">10.3897/zookeys.1172.106518</pub-id></mixed-citation></tp:treatment-meta><tp:nomenclature><label>﻿</label><tp:taxon-name><object-id xmlns:xlink="http://www.w3.org/1999/xlink" content-type="arpha" xlink:type="simple">627E4E24-D832-56B3-AF87-BECDCDD00C30</object-id><tp:taxon-name-part taxon-name-part-type="genus" reg="Aphis">Aphis</tp:taxon-name-part> (<tp:taxon-name-part taxon-name-part-type="subgenus" reg="Toxoptera">Toxoptera</tp:taxon-name-part>) <tp:taxon-name-part taxon-name-part-type="species" reg="sennae">sennae</tp:taxon-name-part><object-id xmlns:xlink="http://www.w3.org/1999/xlink" content-type="zoobank" xlink:type="simple">https://zoobank.org/3C5B676B-AEDE-4757-9136-AD087DB0E2D3</object-id></tp:taxon-name><tp:taxon-authority>Cheng &amp; Huang</tp:taxon-authority><tp:taxon-status xmlns:xlink="http://www.w3.org/1999/xlink" xlink:type="simple">sp. nov.</tp:taxon-status><xref ref-type="fig" rid="F2">Figs 2</xref><xref ref-type="fig" rid="F4">, 4D</xref></tp:nomenclature><tp:treatment-sec sec-type="description" id="SECID0E42AI"><title>Description.</title><p>Apterous viviparous females: Body pear-shaped, reddish brown in life, with black-and-white banded antennae and dark head, femurs, siphunculi and cauda (Fig. <xref ref-type="fig" rid="F4">4D</xref>).</p><p><bold>Mounted specimens: <italic>Head</italic>.</bold> Dorsum of head smooth. Antennal tubercles slightly developed. Median frontal tubercle developed, slightly below antennal tubercles. Dorsal hairs 6–7, fine, with small developed tuberculate bases. Head with one pair of cephalic hairs, one pair of antennal tubercular hairs. Antennae six-segmented, segments I and II smooth, dark brown, segments III–VIb and <abbrev xmlns:xlink="http://www.w3.org/1999/xlink" xlink:title="processus terminalis" id="ABBRID0EO3AI" xlink:type="simple">PT</abbrev> imbricated, dark at distal end. Whole antennae 0.8–0.9 times as long as body. Length in proportion of segments I–VI: 19–25, 19–22, 100, 59–69, 61–69, 25–31 + 94–116. Processus terminalis 3.4–4.1 times as long as basal part of the segment. Antennal segments I–VI each with 4, 4, 5–9, 3–5, 3–4, 2–3 + 4–6 hairs, respectively, apex of processus terminalis usually with 3–4 hairs. Length of hairs on segment III 0.01 mm, 0.3 times as long as the widest diameter of segment III. Rostrum reaching hind coxae. Ultimate rostral segment wedge-shaped, 2.0–3.3 times as long as basal width, 1.2–1.4 times as long as second hind tarsal segment. Ultimate rostral segment with three pairs of hairs, including one pair of accessory hairs.</p><fig id="F2" position="float" orientation="portrait"><object-id xmlns:xlink="http://www.w3.org/1999/xlink" content-type="doi" xlink:type="simple">10.3897/zookeys.1172.106518.figure2</object-id><object-id xmlns:xlink="http://www.w3.org/1999/xlink" content-type="arpha" xlink:type="simple">03E50DDB-B7B4-54D1-852D-3C6F5462A7BA</object-id><label>Figure 2.</label><caption><p><tp:taxon-name><tp:taxon-name-part taxon-name-part-type="genus" reg="Aphis">Aphis</tp:taxon-name-part> (<tp:taxon-name-part taxon-name-part-type="subgenus" reg="Toxoptera">Toxoptera</tp:taxon-name-part>) <tp:taxon-name-part taxon-name-part-type="species" reg="sennae">sennae</tp:taxon-name-part></tp:taxon-name> Cheng &amp; Huang, sp. nov., apterous viviparous female <bold>A</bold> dorsal view of body <bold>B</bold> dorsal view of head <bold>C</bold> antennal segments I–III <bold>D</bold> antennal segments V–VI <bold>E</bold> mesosternal furca <bold>F</bold> ultimate rostral segment <bold>G</bold> siphunculus <bold>H</bold> genital plate <bold>I</bold> cauda <bold>J</bold> ventro-lateral stridulatory ridge of abdominal segments IV–VI <bold>K</bold> stridulatory ridge <bold>L</bold> anal plate <bold>M</bold> peg-shaped hairs on hind tibia <bold>N</bold> marginal tubercle on prothorax <bold>O</bold> marginal tubercle on abdominal segment I <bold>P</bold> marginal tubercle on abdominal segment VII <bold>Q</bold> gonapophyses. Scale bars: 0.10 mm. (<bold>D, J, Q</bold> from HL_zld20171111_7_A; <bold>B, H, M</bold> from HL_zld20171111_7_B; <bold>L</bold> from HL_zld20171111_7_C; <bold>A, E, G, I, K, N, O, P</bold> from HL_zld20171111_7_D; <bold>B</bold> from HL_zld20171111_7_G; <bold>F</bold> from HL_zld20171111_7_H.).</p></caption><graphic xmlns:xlink="http://www.w3.org/1999/xlink" xlink:href="zookeys-1172-031_article-106518__-g002.jpg" position="float" orientation="portrait" xlink:type="simple" id="oo_883235.jpg"><uri content-type="original_file" xlink:type="simple">https://binary.pensoft.net/fig/883235</uri></graphic></fig><p><bold><italic>Thorax</italic>.</bold> Mesosternal furca with separated arms. Length of single arms 0.10–0.14 mm, 0.3–0.4 times as long as antennal segment III. Prothorax with one pair of small marginal tubercles. Dorsal hairs on thorax short and thin, with small tuberculate bases. Legs normal. Distal part of femora, basal and distal part of tibiae dark brown, others brown. Hind femur 1.4–1.5 times as long as antennal segment III. Hind tibia 0.5–0.6 times as long as body, with 8–10 peg-shaped spines, on basal two-thirds of inner side. Length of hairs on hind tibia 0.02–0.03 mm, 0.8–1.0 times as long as the widest diameter of antennal segment III. First tarsal chaetotaxy: 3, 3, 2. Second tarsal segments with transverse imbrications.</p><p><bold><italic>Abdomen</italic>.</bold> Abdominal segments IV–VI with ventro-lateral spinulose ridges, forming a stridulatory surface. Abdominal segments I and VII each with one pair of marginal tubercles. Abdominal dorsal hair sparse, fine, with tuberculate bases. Abdominal tergite VIII with two hairs. Siphunculi dark brown, cylindrical, tapering towards the apex, with spinulose transverse imbrications, without flange or hairs. Siphunculi 0.17–0.20 mm, 1.9–2.7 times as long as its basal diameter, 0.9–1.1 times as long as cauda. Cauda short tongue-shaped, constricted in middle, 1.2–1.8 times as long as its basal diameter, with 9–17 hairs. Anal plate broad, with 20–29 hairs. Genital plate transversely oval, with 8–13 hairs. Cauda, anal plate and genital plate dark brown with dense spinules. Gonapophyses three, each with 4–5 hairs.</p><fig id="F3" position="float" orientation="portrait"><object-id xmlns:xlink="http://www.w3.org/1999/xlink" content-type="doi" xlink:type="simple">10.3897/zookeys.1172.106518.figure3</object-id><object-id xmlns:xlink="http://www.w3.org/1999/xlink" content-type="arpha" xlink:type="simple">9215A7EC-D16B-5E16-8AFD-5F0BA2F9FB8C</object-id><label>Figure 3.</label><caption><p>The maximum-likelihood phylogenetic tree of <tp:taxon-name><tp:taxon-name-part taxon-name-part-type="genus" reg="Aphis">Aphis</tp:taxon-name-part> (<tp:taxon-name-part taxon-name-part-type="subgenus" reg="Toxoptera">Toxoptera</tp:taxon-name-part>)</tp:taxon-name> samples based on <abbrev xmlns:xlink="http://www.w3.org/1999/xlink" xlink:title="cytochrome c oxidase subunit I" id="ABBRID0E36AI" xlink:type="simple">COI</abbrev> sequences. Numbers beside main nodes are bootstrap support values (&gt;50). Solid circles and triangle mark the new species.</p></caption><graphic xmlns:xlink="http://www.w3.org/1999/xlink" xlink:href="zookeys-1172-031_article-106518__-g003.jpg" position="float" orientation="portrait" xlink:type="simple" id="oo_883236.jpg"><uri content-type="original_file" xlink:type="simple">https://binary.pensoft.net/fig/883236</uri></graphic></fig></tp:treatment-sec><tp:treatment-sec sec-type="material" id="SECID0EFABI"><title>Specimens examined.</title><p><bold><italic>Holotype</italic></bold>: apterous viviparous female, <bold>China</bold>: Yunnan (Kunming, <named-content xmlns:xlink="http://www.w3.org/1999/xlink" content-type="dwc:verbatimCoordinates" xlink:type="simple"><named-content content-type="geo-json" specific-use="{&#34;type&#34;:&#34;Point&#34;,&#34;coordinates&#34;:[102.700000,25.100000]}" id="NCID0EVABI" xlink:type="simple">25.1°N, 102.7°E</named-content></named-content>, Alt. 1900 m), 11 Nov. 2017, No. HL_zld20171111_7_A, on <italic><tp:taxon-name><tp:taxon-name-part taxon-name-part-type="genus" reg="Senna">Senna</tp:taxon-name-part><tp:taxon-name-part taxon-name-part-type="species" reg="bicapsularis">bicapsularis</tp:taxon-name-part></tp:taxon-name></italic> coll. L. D. Zeng (FAFU). <bold><italic>Paratypes</italic></bold>: 7 apterous viviparous females (No. HL_zld20171111_7_B, No. HL_zld20171111_7_C, No. HL_zld20171111_7_D, No. HL_zld20171111_7_E, No. HL_zld20171111_7_F, No. HL_zld20171111_7_G and No. HL_zld20171111_7_H), with the same collection date as holotype (FAFU).</p></tp:treatment-sec><tp:treatment-sec sec-type="etymology" id="SECID0EIBBI"><title>Etymology.</title><p>The new species is named after the genus name of the host plant, <italic><tp:taxon-name><tp:taxon-name-part taxon-name-part-type="genus" reg="Senna">Senna</tp:taxon-name-part><tp:taxon-name-part taxon-name-part-type="species" reg="bicapsularis">bicapsularis</tp:taxon-name-part></tp:taxon-name></italic>. The word ‘sennae’ is a noun, and does not change spelling based on gender.</p></tp:treatment-sec><tp:treatment-sec sec-type="host" id="SECID0EZBBI"><title>Host plant.</title><p><italic><tp:taxon-name><tp:taxon-name-part taxon-name-part-type="genus" reg="Senna">Senna</tp:taxon-name-part><tp:taxon-name-part taxon-name-part-type="species" reg="bicapsularis">bicapsularis</tp:taxon-name-part></tp:taxon-name></italic> (L.) Roxb. (<tp:taxon-name><tp:taxon-name-part taxon-name-part-type="family">Fabaceae</tp:taxon-name-part></tp:taxon-name>).</p></tp:treatment-sec><tp:treatment-sec sec-type="distribution" id="SECID0EPCBI"><title>Distribution.</title><p>China: Yunnan Province (Kunming).</p></tp:treatment-sec><tp:treatment-sec sec-type="biology" id="SECID0EUCBI"><title>Biology.</title><p>It seems the species feeds on seed pods of the host plant.</p></tp:treatment-sec><tp:treatment-sec sec-type="Taxonomic notes" id="SECID0EZCBI"><title>Taxonomic notes.</title><p><tp:taxon-name><tp:taxon-name-part taxon-name-part-type="genus" reg="Aphis">Aphis</tp:taxon-name-part> (<tp:taxon-name-part taxon-name-part-type="subgenus" reg="Toxoptera">T.</tp:taxon-name-part>) <tp:taxon-name-part taxon-name-part-type="species" reg="sennae">sennae</tp:taxon-name-part></tp:taxon-name> Cheng &amp; Huang, sp. nov. has black-and-white banded antennae, and processus terminalis are dark, different from <italic><tp:taxon-name><tp:taxon-name-part taxon-name-part-type="genus" reg="Aphis">A.</tp:taxon-name-part><tp:taxon-name-part taxon-name-part-type="species" reg="aurantii">aurantii</tp:taxon-name-part></tp:taxon-name></italic> whose processus terminalis are dark basally and distally. Siphunculi length 1.9–2.7 times of siphunculi basal width (<italic><tp:taxon-name><tp:taxon-name-part taxon-name-part-type="genus" reg="Aphis">A.</tp:taxon-name-part><tp:taxon-name-part taxon-name-part-type="species" reg="aurantii">aurantii</tp:taxon-name-part></tp:taxon-name></italic>: 2.0–3.8 times). The body length of <tp:taxon-name><tp:taxon-name-part taxon-name-part-type="genus" reg="Aphis">A.</tp:taxon-name-part> (<tp:taxon-name-part taxon-name-part-type="subgenus" reg="Toxoptera">T.</tp:taxon-name-part>) <tp:taxon-name-part taxon-name-part-type="species" reg="sennae">sennae</tp:taxon-name-part></tp:taxon-name> Cheng &amp; Huang, sp. nov. is 1.50–1.89 mm, which is significantly larger than <tp:taxon-name><tp:taxon-name-part taxon-name-part-type="genus" reg="Aphis">A.</tp:taxon-name-part> (<tp:taxon-name-part taxon-name-part-type="subgenus" reg="Toxoptera">T.</tp:taxon-name-part>) <tp:taxon-name-part taxon-name-part-type="species" reg="fafuensis">fafuensis</tp:taxon-name-part></tp:taxon-name> Cheng &amp; Huang, sp. nov. (0.91–1.19 mm). Body color of <tp:taxon-name><tp:taxon-name-part taxon-name-part-type="genus" reg="Aphis">A.</tp:taxon-name-part> (<tp:taxon-name-part taxon-name-part-type="subgenus" reg="Toxoptera">T.</tp:taxon-name-part>) <tp:taxon-name-part taxon-name-part-type="species" reg="sennae">sennae</tp:taxon-name-part></tp:taxon-name> Cheng &amp; Huang, sp. nov. is reddish brown, the head is slightly darker, and immatures are almost the same color as adult apterae. Adult apterae of <italic><tp:taxon-name><tp:taxon-name-part taxon-name-part-type="genus" reg="Aphis">A.</tp:taxon-name-part><tp:taxon-name-part taxon-name-part-type="species" reg="aurantii">aurantii</tp:taxon-name-part></tp:taxon-name></italic> and <tp:taxon-name><tp:taxon-name-part taxon-name-part-type="genus" reg="Aphis">A.</tp:taxon-name-part> (<tp:taxon-name-part taxon-name-part-type="subgenus" reg="Toxoptera">T.</tp:taxon-name-part>) <tp:taxon-name-part taxon-name-part-type="species" reg="fafuensis">fafuensis</tp:taxon-name-part></tp:taxon-name> Cheng &amp; Huang, sp. nov. are brownish-black, the nymphs of these two species are lighter in body color, or reddish brown. The results of <abbrev xmlns:xlink="http://www.w3.org/1999/xlink" xlink:title="analysis of variance" id="ABBRID0EGGBI" xlink:type="simple">ANOVA</abbrev> analysis and the <abbrev xmlns:xlink="http://www.w3.org/1999/xlink" xlink:title="Least Significant Difference" id="ABBRID0EKGBI" xlink:type="simple">LSD</abbrev> test revealed significant differences between <tp:taxon-name><tp:taxon-name-part taxon-name-part-type="genus" reg="Aphis">A.</tp:taxon-name-part> (<tp:taxon-name-part taxon-name-part-type="subgenus" reg="Toxoptera">T.</tp:taxon-name-part>) <tp:taxon-name-part taxon-name-part-type="species" reg="sennae">sennae</tp:taxon-name-part></tp:taxon-name> Cheng &amp; Huang, sp. nov. and <tp:taxon-name><tp:taxon-name-part taxon-name-part-type="genus" reg="Aphis">A.</tp:taxon-name-part> (<tp:taxon-name-part taxon-name-part-type="subgenus" reg="Toxoptera">T.</tp:taxon-name-part>) <tp:taxon-name-part taxon-name-part-type="species" reg="fafuensis">fafuensis</tp:taxon-name-part></tp:taxon-name> Cheng &amp; Huang, sp. nov., as well as between <tp:taxon-name><tp:taxon-name-part taxon-name-part-type="genus" reg="Aphis">A.</tp:taxon-name-part> (<tp:taxon-name-part taxon-name-part-type="subgenus" reg="Toxoptera">T.</tp:taxon-name-part>) <tp:taxon-name-part taxon-name-part-type="species" reg="sennae">sennae</tp:taxon-name-part></tp:taxon-name> Cheng &amp; Huang, sp. nov. and <tp:taxon-name><tp:taxon-name-part taxon-name-part-type="genus" reg="Aphis">A.</tp:taxon-name-part> (<tp:taxon-name-part taxon-name-part-type="subgenus" reg="Toxoptera">T.</tp:taxon-name-part>) <tp:taxon-name-part taxon-name-part-type="species" reg="aurantii">aurantii</tp:taxon-name-part></tp:taxon-name>, in a number of characters, including the measured length, ratio, and number of hairs on various body parts (Suppl. material <xref ref-type="supplementary-material" rid="S1">1</xref>: table S2).</p><fig id="F4" position="float" orientation="portrait"><object-id xmlns:xlink="http://www.w3.org/1999/xlink" content-type="doi" xlink:type="simple">10.3897/zookeys.1172.106518.figure4</object-id><object-id xmlns:xlink="http://www.w3.org/1999/xlink" content-type="arpha" xlink:type="simple">EF59AC61-BA33-5A3E-9E64-E674D82E9337</object-id><label>Figure 4.</label><caption><p><bold>A–C</bold><tp:taxon-name><tp:taxon-name-part taxon-name-part-type="genus" reg="Aphis">Aphis</tp:taxon-name-part> (<tp:taxon-name-part taxon-name-part-type="subgenus" reg="Toxoptera">Toxoptera</tp:taxon-name-part>) <tp:taxon-name-part taxon-name-part-type="species" reg="fafuensis">fafuensis</tp:taxon-name-part></tp:taxon-name> Cheng &amp; Huang, sp. nov., colony on the shoot and the underside of leaf of <italic><tp:taxon-name><tp:taxon-name-part taxon-name-part-type="genus" reg="Adinandra">Adinandra</tp:taxon-name-part><tp:taxon-name-part taxon-name-part-type="species" reg="millettii">millettii</tp:taxon-name-part></tp:taxon-name></italic><bold>D</bold><tp:taxon-name><tp:taxon-name-part taxon-name-part-type="genus" reg="Aphis">Aphis</tp:taxon-name-part> (<tp:taxon-name-part taxon-name-part-type="subgenus" reg="Toxoptera">Toxoptera</tp:taxon-name-part>) <tp:taxon-name-part taxon-name-part-type="species" reg="sennae">sennae</tp:taxon-name-part></tp:taxon-name> Cheng &amp; Huang, sp. nov., colony on the seed pod of <italic><tp:taxon-name><tp:taxon-name-part taxon-name-part-type="genus" reg="Senna">Senna</tp:taxon-name-part><tp:taxon-name-part taxon-name-part-type="species" reg="bicapsularis">bicapsularis</tp:taxon-name-part></tp:taxon-name></italic>.</p></caption><graphic xmlns:xlink="http://www.w3.org/1999/xlink" xlink:href="zookeys-1172-031_article-106518__-g004.jpg" position="float" orientation="portrait" xlink:type="simple" id="oo_883237.jpg"><uri content-type="original_file" xlink:type="simple">https://binary.pensoft.net/fig/883237</uri></graphic></fig><sec sec-type="﻿Molecular analyses" id="SECID0ENKBI"><title>﻿Molecular analyses</title><p>The mean interspecific distance between <tp:taxon-name><tp:taxon-name-part taxon-name-part-type="genus" reg="Aphis">A.</tp:taxon-name-part> (<tp:taxon-name-part taxon-name-part-type="subgenus" reg="Toxoptera">T.</tp:taxon-name-part>) <tp:taxon-name-part taxon-name-part-type="species" reg="fafuensis">fafuensis</tp:taxon-name-part></tp:taxon-name> and <tp:taxon-name><tp:taxon-name-part taxon-name-part-type="genus" reg="Aphis">A.</tp:taxon-name-part> (<tp:taxon-name-part taxon-name-part-type="subgenus" reg="Toxoptera">T.</tp:taxon-name-part>) <tp:taxon-name-part taxon-name-part-type="species" reg="aurantii">aurantii</tp:taxon-name-part></tp:taxon-name> was 2.8%, and the <abbrev xmlns:xlink="http://www.w3.org/1999/xlink" xlink:title="Kimura’s two-parameter" id="ABBRID0EPLBI" xlink:type="simple">K2P</abbrev> distances between <tp:taxon-name><tp:taxon-name-part taxon-name-part-type="genus" reg="Aphis">A.</tp:taxon-name-part> (<tp:taxon-name-part taxon-name-part-type="subgenus" reg="Toxoptera">T.</tp:taxon-name-part>) <tp:taxon-name-part taxon-name-part-type="species" reg="fafuensis">fafuensis</tp:taxon-name-part></tp:taxon-name> and other species from <tp:taxon-name><tp:taxon-name-part taxon-name-part-type="genus" reg="Aphis">Aphis</tp:taxon-name-part> (<tp:taxon-name-part taxon-name-part-type="subgenus" reg="Toxoptera">Toxoptera</tp:taxon-name-part>)</tp:taxon-name> ranged from 5.6% to 9.2%. Meanwhile, the mean interspecific distance between <tp:taxon-name><tp:taxon-name-part taxon-name-part-type="genus" reg="Aphis">A.</tp:taxon-name-part> (<tp:taxon-name-part taxon-name-part-type="subgenus" reg="Toxoptera">T.</tp:taxon-name-part>) <tp:taxon-name-part taxon-name-part-type="species" reg="sennae">sennae</tp:taxon-name-part></tp:taxon-name> and <tp:taxon-name><tp:taxon-name-part taxon-name-part-type="genus" reg="Aphis">A.</tp:taxon-name-part> (<tp:taxon-name-part taxon-name-part-type="subgenus" reg="Toxoptera">T.</tp:taxon-name-part>) <tp:taxon-name-part taxon-name-part-type="species" reg="aurantii">aurantii</tp:taxon-name-part></tp:taxon-name> was 2.7%, and the <abbrev xmlns:xlink="http://www.w3.org/1999/xlink" xlink:title="Kimura’s two-parameter" id="ABBRID0EINBI" xlink:type="simple">K2P</abbrev> distances between <tp:taxon-name><tp:taxon-name-part taxon-name-part-type="genus" reg="Aphis">A.</tp:taxon-name-part> (<tp:taxon-name-part taxon-name-part-type="subgenus" reg="Toxoptera">T.</tp:taxon-name-part>) <tp:taxon-name-part taxon-name-part-type="species" reg="sennae">sennae</tp:taxon-name-part></tp:taxon-name> and other species within <tp:taxon-name><tp:taxon-name-part taxon-name-part-type="genus" reg="Aphis">Aphis</tp:taxon-name-part> (<tp:taxon-name-part taxon-name-part-type="subgenus" reg="Toxoptera">Toxoptera</tp:taxon-name-part>)</tp:taxon-name> ranged from 4.5% to 8.2%. The averages of pairwise sequence divergences of the <italic><abbrev xmlns:xlink="http://www.w3.org/1999/xlink" xlink:title="cytochrome c oxidase subunit I" id="ABBRID0EGOBI" xlink:type="simple">COI</abbrev></italic> genes among thirty-six samples are presented in Table <xref ref-type="table" rid="T3">3</xref>.</p><table-wrap id="T3" position="float" orientation="portrait"><label>Table 3.</label><caption><p>Mean genetic distances (<abbrev xmlns:xlink="http://www.w3.org/1999/xlink" xlink:title="Kimura’s two-parameter" id="ABBRID0EXOBI" xlink:type="simple">K2P</abbrev>) among two new species and three known species of subgenus <tp:taxon-name><tp:taxon-name-part taxon-name-part-type="genus" reg="Aphis">Aphis</tp:taxon-name-part> (<tp:taxon-name-part taxon-name-part-type="subgenus" reg="Toxoptera">Toxoptera</tp:taxon-name-part>)</tp:taxon-name> based on <abbrev xmlns:xlink="http://www.w3.org/1999/xlink" xlink:title="cytochrome c oxidase subunit I" id="ABBRID0EGPBI" xlink:type="simple">COI</abbrev> sequences. The percentage of genetic distances are shown in the lower left half of the matrix, and the percentage of standard errors are shown in the upper right half of the matrix.</p></caption><table id="TID0ECRBI" rules="all"><tbody><tr><th rowspan="1" colspan="1"/><th rowspan="1" colspan="1">
                      <tp:taxon-name><tp:taxon-name-part taxon-name-part-type="genus" reg="Aphis">A.</tp:taxon-name-part> (<tp:taxon-name-part taxon-name-part-type="subgenus" reg="Aphis">A.</tp:taxon-name-part>) <tp:taxon-name-part taxon-name-part-type="species" reg="gossypii">gossypii</tp:taxon-name-part></tp:taxon-name>
                    </th><th rowspan="1" colspan="1">
                      <tp:taxon-name><tp:taxon-name-part taxon-name-part-type="genus" reg="Aphis">A.</tp:taxon-name-part> (<tp:taxon-name-part taxon-name-part-type="subgenus" reg="Aphis">A.</tp:taxon-name-part>) <tp:taxon-name-part taxon-name-part-type="species" reg="odinae">odinae</tp:taxon-name-part></tp:taxon-name>
                    </th><th rowspan="1" colspan="1"><tp:taxon-name><tp:taxon-name-part taxon-name-part-type="genus" reg="Aphis">A.</tp:taxon-name-part> (<tp:taxon-name-part taxon-name-part-type="subgenus" reg="Toxoptera">T.</tp:taxon-name-part>) <tp:taxon-name-part taxon-name-part-type="species" reg="sennae">sennae</tp:taxon-name-part></tp:taxon-name> Cheng &amp; Huang, sp. nov.</th><th rowspan="1" colspan="1"><tp:taxon-name><tp:taxon-name-part taxon-name-part-type="genus" reg="Aphis">A.</tp:taxon-name-part> (<tp:taxon-name-part taxon-name-part-type="subgenus" reg="Toxoptera">T.</tp:taxon-name-part>) <tp:taxon-name-part taxon-name-part-type="species" reg="fafuensis">fafuensis</tp:taxon-name-part></tp:taxon-name> Cheng &amp; Huang, sp. nov.</th><th rowspan="1" colspan="1">
                      <tp:taxon-name><tp:taxon-name-part taxon-name-part-type="genus" reg="Aphis">A.</tp:taxon-name-part> (<tp:taxon-name-part taxon-name-part-type="subgenus" reg="Toxoptera">T.</tp:taxon-name-part>) <tp:taxon-name-part taxon-name-part-type="species" reg="aurantii">aurantii</tp:taxon-name-part></tp:taxon-name>
                    </th><th rowspan="1" colspan="1">
                      <tp:taxon-name><tp:taxon-name-part taxon-name-part-type="genus" reg="Aphis">A.</tp:taxon-name-part> (<tp:taxon-name-part taxon-name-part-type="subgenus" reg="Toxoptera">T.</tp:taxon-name-part>) <tp:taxon-name-part taxon-name-part-type="species" reg="chaetosiphon">chaetosiphon</tp:taxon-name-part></tp:taxon-name>
                    </th><th rowspan="1" colspan="1">
                      <tp:taxon-name><tp:taxon-name-part taxon-name-part-type="genus" reg="Aphis">A.</tp:taxon-name-part> (<tp:taxon-name-part taxon-name-part-type="subgenus" reg="Toxoptera">T.</tp:taxon-name-part>) <tp:taxon-name-part taxon-name-part-type="species" reg="citricidus">citricidus</tp:taxon-name-part></tp:taxon-name>
                    </th></tr><tr><td rowspan="1" colspan="1">
                      <bold>
                        <tp:taxon-name><tp:taxon-name-part taxon-name-part-type="genus" reg="Aphis">A.</tp:taxon-name-part> (<tp:taxon-name-part taxon-name-part-type="subgenus" reg="Aphis">A.</tp:taxon-name-part>) <tp:taxon-name-part taxon-name-part-type="species" reg="gossypii">gossypii</tp:taxon-name-part></tp:taxon-name>
                      </bold>
                    </td><td rowspan="1" colspan="1"/><td rowspan="1" colspan="1">1.24</td><td rowspan="1" colspan="1">1.02</td><td rowspan="1" colspan="1">1.14</td><td rowspan="1" colspan="1">1.17</td><td rowspan="1" colspan="1">1.10</td><td rowspan="1" colspan="1">1.42</td></tr><tr><td rowspan="1" colspan="1">
                      <bold>
                        <tp:taxon-name><tp:taxon-name-part taxon-name-part-type="genus" reg="Aphis">A.</tp:taxon-name-part> (<tp:taxon-name-part taxon-name-part-type="subgenus" reg="Aphis">A.</tp:taxon-name-part>) <tp:taxon-name-part taxon-name-part-type="species" reg="odinae">odinae</tp:taxon-name-part></tp:taxon-name>
                      </bold>
                    </td><td rowspan="1" colspan="1">8.18</td><td rowspan="1" colspan="1"/><td rowspan="1" colspan="1">1.25</td><td rowspan="1" colspan="1">1.19</td><td rowspan="1" colspan="1">1.24</td><td rowspan="1" colspan="1">1.13</td><td rowspan="1" colspan="1">1.36</td></tr><tr><td rowspan="1" colspan="1">
                      <bold><tp:taxon-name><tp:taxon-name-part taxon-name-part-type="genus" reg="Aphis">A.</tp:taxon-name-part> (<tp:taxon-name-part taxon-name-part-type="subgenus" reg="Toxoptera">T.</tp:taxon-name-part>) <tp:taxon-name-part taxon-name-part-type="species" reg="sennae">sennae</tp:taxon-name-part></tp:taxon-name> Cheng &amp; Huang, sp. nov.</bold>
                    </td><td rowspan="1" colspan="1">6.55</td><td rowspan="1" colspan="1">7.99</td><td rowspan="1" colspan="1"/><td rowspan="1" colspan="1">0.74</td><td rowspan="1" colspan="1">0.71</td><td rowspan="1" colspan="1">0.87</td><td rowspan="1" colspan="1">1.25</td></tr><tr><td rowspan="1" colspan="1">
                      <bold><tp:taxon-name><tp:taxon-name-part taxon-name-part-type="genus" reg="Aphis">A.</tp:taxon-name-part> (<tp:taxon-name-part taxon-name-part-type="subgenus" reg="Toxoptera">T.</tp:taxon-name-part>) <tp:taxon-name-part taxon-name-part-type="species" reg="fafuensis">fafuensis</tp:taxon-name-part></tp:taxon-name> Cheng &amp; Huang, sp. nov.</bold>
                    </td><td rowspan="1" colspan="1">7.35</td><td rowspan="1" colspan="1">7.59</td><td rowspan="1" colspan="1">2.94</td><td rowspan="1" colspan="1"/><td rowspan="1" colspan="1">0.69</td><td rowspan="1" colspan="1">0.98</td><td rowspan="1" colspan="1">1.37</td></tr><tr><td rowspan="1" colspan="1">
                      <bold>
                        <tp:taxon-name><tp:taxon-name-part taxon-name-part-type="genus" reg="Aphis">A.</tp:taxon-name-part> (<tp:taxon-name-part taxon-name-part-type="subgenus" reg="Toxoptera">T.</tp:taxon-name-part>) <tp:taxon-name-part taxon-name-part-type="species" reg="aurantii">aurantii</tp:taxon-name-part></tp:taxon-name>
                      </bold>
                    </td><td rowspan="1" colspan="1">7.64</td><td rowspan="1" colspan="1">7.99</td><td rowspan="1" colspan="1">2.73</td><td rowspan="1" colspan="1">2.76</td><td rowspan="1" colspan="1"/><td rowspan="1" colspan="1">0.95</td><td rowspan="1" colspan="1">1.28</td></tr><tr><td rowspan="1" colspan="1">
                      <bold>
                        <tp:taxon-name><tp:taxon-name-part taxon-name-part-type="genus" reg="Aphis">A.</tp:taxon-name-part> (<tp:taxon-name-part taxon-name-part-type="subgenus" reg="Toxoptera">T.</tp:taxon-name-part>) <tp:taxon-name-part taxon-name-part-type="species" reg="chaetosiphon">chaetosiphon</tp:taxon-name-part></tp:taxon-name>
                      </bold>
                    </td><td rowspan="1" colspan="1">6.75</td><td rowspan="1" colspan="1">7.52</td><td rowspan="1" colspan="1">4.55</td><td rowspan="1" colspan="1">5.78</td><td rowspan="1" colspan="1">5.40</td><td rowspan="1" colspan="1"/><td rowspan="1" colspan="1">1.28</td></tr><tr><td rowspan="1" colspan="1">
                      <bold>
                        <tp:taxon-name><tp:taxon-name-part taxon-name-part-type="genus" reg="Aphis">A.</tp:taxon-name-part> (<tp:taxon-name-part taxon-name-part-type="subgenus" reg="Toxoptera">T.</tp:taxon-name-part>) <tp:taxon-name-part taxon-name-part-type="species" reg="citricidus">citricidus</tp:taxon-name-part></tp:taxon-name>
                      </bold>
                    </td><td rowspan="1" colspan="1">10.38</td><td rowspan="1" colspan="1">9.24</td><td rowspan="1" colspan="1">7.95</td><td rowspan="1" colspan="1">9.05</td><td rowspan="1" colspan="1">8.32</td><td rowspan="1" colspan="1">8.77</td><td rowspan="1" colspan="1"/></tr></tbody></table></table-wrap><p>The phylogenetic results showed that <tp:taxon-name><tp:taxon-name-part taxon-name-part-type="genus" reg="Aphis">A.</tp:taxon-name-part> (<tp:taxon-name-part taxon-name-part-type="subgenus" reg="Toxoptera">T.</tp:taxon-name-part>) <tp:taxon-name-part taxon-name-part-type="species" reg="fafuensis">fafuensis</tp:taxon-name-part></tp:taxon-name> Cheng &amp; Huang, sp. nov. and <tp:taxon-name><tp:taxon-name-part taxon-name-part-type="genus" reg="Aphis">A.</tp:taxon-name-part> (<tp:taxon-name-part taxon-name-part-type="subgenus" reg="Toxoptera">T.</tp:taxon-name-part>) <tp:taxon-name-part taxon-name-part-type="species" reg="sennae">sennae</tp:taxon-name-part></tp:taxon-name> Cheng &amp; Huang, sp. nov. clustered together with the known species of <tp:taxon-name><tp:taxon-name-part taxon-name-part-type="genus" reg="Aphis">Aphis</tp:taxon-name-part> (<tp:taxon-name-part taxon-name-part-type="subgenus" reg="Toxoptera">Toxoptera</tp:taxon-name-part>)</tp:taxon-name>. Both the two new species showed morphologically and phylogenetically closer relationships with <tp:taxon-name><tp:taxon-name-part taxon-name-part-type="genus" reg="Aphis">A.</tp:taxon-name-part> (<tp:taxon-name-part taxon-name-part-type="subgenus" reg="Toxoptera">T.</tp:taxon-name-part>) <tp:taxon-name-part taxon-name-part-type="species" reg="aurantii">aurantii</tp:taxon-name-part></tp:taxon-name> and <tp:taxon-name><tp:taxon-name-part taxon-name-part-type="genus" reg="Aphis">A.</tp:taxon-name-part> (<tp:taxon-name-part taxon-name-part-type="subgenus" reg="Toxoptera">T.</tp:taxon-name-part>) <tp:taxon-name-part taxon-name-part-type="species" reg="fafuensis">fafuensis</tp:taxon-name-part></tp:taxon-name> had a sister relation with <tp:taxon-name><tp:taxon-name-part taxon-name-part-type="genus" reg="Aphis">A.</tp:taxon-name-part> (<tp:taxon-name-part taxon-name-part-type="subgenus" reg="Toxoptera">T.</tp:taxon-name-part>) <tp:taxon-name-part taxon-name-part-type="species" reg="aurantii">aurantii</tp:taxon-name-part></tp:taxon-name>, probably due to closer relationship of their host plants.</p></sec></tp:treatment-sec><tp:treatment-sec><!--Section generated to contain objects referenced in tp:taxon-treatment.--><supplementary-material xmlns:xlink="http://www.w3.org/1999/xlink" id="S1" position="float" orientation="portrait" xlink:type="simple"><object-id content-type="doi" xlink:type="simple">10.3897/zookeys.1172.106518.suppl1</object-id><object-id content-type="zenodo_dep_id" xlink:type="simple">8185768</object-id><object-id content-type="arpha" xlink:type="simple">7867A717-2BE7-5905-B1B0-E008668AEEB4</object-id><label>Supplementary material 1</label><caption><p>Results of one-way <abbrev xlink:title="analysis of variance" id="ABBRID0EVFDI" xlink:type="simple">ANOVA</abbrev> analysis and post hoc <abbrev xlink:title="Least Significant Difference" id="ABBRID0EZFDI" xlink:type="simple">LSD</abbrev> for morphological measurement</p></caption><statement content-type="dataType"><label>Data type</label><p>tables (Excel spreadsheet)</p></statement><statement content-type="notes"><label>Explanation note</label><p><bold>table S1</bold>: Detailed collection information for two new species, <tp:taxon-name><tp:taxon-name-part taxon-name-part-type="genus" reg="Aphis">A.</tp:taxon-name-part> (<tp:taxon-name-part taxon-name-part-type="subgenus" reg="Toxoptera">T.</tp:taxon-name-part>) <tp:taxon-name-part taxon-name-part-type="species" reg="fafuensis">fafuensis</tp:taxon-name-part></tp:taxon-name> Cheng &amp; Huang, sp. nov. and <tp:taxon-name><tp:taxon-name-part taxon-name-part-type="genus" reg="Aphis">A.</tp:taxon-name-part> (<tp:taxon-name-part taxon-name-part-type="subgenus" reg="Toxoptera">T.</tp:taxon-name-part>) <tp:taxon-name-part taxon-name-part-type="species" reg="sennae">sennae</tp:taxon-name-part></tp:taxon-name> Cheng &amp; Huang, sp. nov.; <bold>table S2</bold>: Results of one-way <abbrev xlink:title="analysis of variance" id="ABBRID0ECHDI" xlink:type="simple">ANOVA</abbrev> analysis and post hoc <abbrev xlink:title="Least Significant Difference" id="ABBRID0EGHDI" xlink:type="simple">LSD</abbrev> for morphological measurements of the <tp:taxon-name><tp:taxon-name-part taxon-name-part-type="genus" reg="Aphis">A.</tp:taxon-name-part> (<tp:taxon-name-part taxon-name-part-type="subgenus" reg="Toxoptera">T.</tp:taxon-name-part>) <tp:taxon-name-part taxon-name-part-type="species" reg="fafuensis">fafuensis</tp:taxon-name-part></tp:taxon-name> Cheng &amp; Huang, sp. nov. (<italic>N</italic> = 6), <tp:taxon-name><tp:taxon-name-part taxon-name-part-type="genus" reg="Aphis">A.</tp:taxon-name-part> (<tp:taxon-name-part taxon-name-part-type="subgenus" reg="Toxoptera">T.</tp:taxon-name-part>) <tp:taxon-name-part taxon-name-part-type="species" reg="sennae">sennae</tp:taxon-name-part></tp:taxon-name> Cheng &amp; Huang, sp. nov. (<italic>N</italic> = 8) and <tp:taxon-name><tp:taxon-name-part taxon-name-part-type="genus" reg="Aphis">A.</tp:taxon-name-part> (<tp:taxon-name-part taxon-name-part-type="subgenus" reg="Toxoptera">T.</tp:taxon-name-part>) <tp:taxon-name-part taxon-name-part-type="species" reg="aurantii">aurantii</tp:taxon-name-part></tp:taxon-name> (<italic>N</italic> = 6).</p></statement><media xlink:href="zookeys-1172-031_article-106518__-s001.xlsx" mimetype="application" mime-subtype="vnd.openxmlformats-officedocument.spreadsheetml.sheet" position="float" orientation="portrait" xlink:type="simple" id="oo_883238.xlsx"><uri content-type="original_file" xlink:type="simple">https://binary.pensoft.net/file/883238</uri></media><permissions><license xlink:type="simple"><license-p>This dataset is made available under the Open Database License (http://opendatacommons.org/licenses/odbl/1.0/). The Open Database License (ODbL) is a license agreement intended to allow users to freely share, modify, and use this Dataset while maintaining this same freedom for others, provided that the original source and author(s) are credited.</license-p></license></permissions><attrib specific-use="authors">Zhentao Cheng, Xiaolei Huang</attrib></supplementary-material></tp:treatment-sec></tp:taxon-treatment>
