# Supplementary material for: ﻿Two new species of Aphis (Toxoptera) Koch (Hemiptera, Aphididae) from China
Source: Zookeys. 2023 Jul 24;1172:31–46. doi: 10.3897/zookeys.1172.106518 (PMC10390983; doi:10.3897/zookeys.1172.106518)
Supplement: Supplementary material 1 — Results of one-way ANOVA analysis and post hoc LSD for morphological measurement [file zookeys-1172-031_article-106518__-s001.xlsx]

## Sheet: Table S1
Table S1. Detailed collection information for two new species, A. (T.) fafuensis Cheng & Huang sp. nov. and A. (T.) sennae Cheng & Huang sp. nov.
Species	Voucher number	Collection date	Host plant	Collection site
A. (T.) sennae Cheng & Huang sp. nov.	HL_zld20171111_7	2017.11.11	Senna bicapsularis	Kunming, Yunnan
A. (T.) fafuensis Cheng & Huang sp. nov.	HL_20150517_5	2015.05.17	Adinandra millettii	Fuzhou, Fujian
A. (T.) fafuensis Cheng & Huang sp. nov.	HL_20160627_3	2016.06.27	Adinandra millettii	Fuzhou, Fujian
A. (T.) fafuensis Cheng & Huang sp. nov.	HL_20160802_7	2016.08.02	Adinandra millettii	Wuyishan, Fujian
A. (T.) fafuensis Cheng & Huang sp. nov.	HL_20180423_6	2018.04.23	Adinandra millettii	Fuzhou, Fujian
A. (T.) fafuensis Cheng & Huang sp. nov.	HL_20220721_17	2022.07.21	Adinandra millettii	Quanzhou, Fujian

## Sheet: Table S2
Table S2. Results of one-way ANOVA analysis and post hoc LSD for morphological measurements of the A. (T.) fafuensis Cheng & Huang sp. nov. (n=6), A. (T.) sennae Cheng & Huang sp. nov. (n=8) and A. (T.) aurantii (n=6).
Character	F-test	One-way ANOVA (P-value)	post hoc Multiple comparisons (LSD)
			A. (T.) aurantii vs A. (T.) fafuensis Cheng & Huang sp. nov.	A. (T.) aurantii vs A. (T.) sennae Cheng & Huang sp. nov.	A. (T.) sennae Cheng & Huang sp. nov. vs A. (T.) fafuensis Cheng & Huang sp. nov.
BL	0.3	0	0	0.03	0
BW	0	0	0.01	0.01	0
Ant.I	0	0.01	0.01	0.84	0.01
Ant.II	0.01	0.01	0	0.32	0.02
Ant.III	0.01	0.02	0.1	0.2	0.01
Ant.III WD	0	0	0	0.04	0
Ant.IV	0	0.02	0.01	0.25	0.07
Ant.V	0	0.02	0.01	0.35	0.05
Ant.VIb	0.71	0	0	0.51	0
PT	0	0.03	0.01	0.47	0.04
WA	0.01	0.02	0.03	0.87	0.01
URS	0.38	0	0	0.35	0
URS BW	0.23	0.18	0.62	0.2	0.08
HF	0.38	0	0.01	0.07	0
HT	0.32	0	0	0.31	0
2HT	0.41	0	0.07	0	0
SIPH	0.01	0	0	0	0.01
SIPH BW	0.04	0.09	0.04	0.59	0.09
SIPH DW	0	0.01	0	0.15	0.04
Cauda	0	0	0.02	0.22	0
Cauda BW	0.53	0	0	0.01	0
BL/BW	0.02	0.08	0.88	0.05	0.07
WA/BL	0.01	0.18	0.88	0.12	0.11
Ant.I/WA	0.12	0.9	0.84	0.84	0.65
Ant.II/WA	0.06	0.27	0.84	0.17	0.18
Ant.III/WA	0.37	0	0.01	0	0.04
Ant.III WD/SIPH BW	0.25	0.03	0.73	0.04	0.01
Ant.IV/WA	0	0.15	0.07	0.11	0.79
Ant.V/WA	0.03	0.2	0.09	0.15	0.71
Ant.VIb/WA	0.05	0.54	0.38	1	0.33
PT/WA	0.48	0.07	0.4	0.03	0.11
Ant.VIb/PT	0.04	0.39	0.93	0.26	0.24
URS/Ant.III	0.13	0.23	0.84	0.19	0.12
2HT/URS	0.66	0.01	0.89	0.01	0
SIPH/BL	0.05	0	0	0	0.08
SIPH/Cauda	0.11	0	0	0	0.56
Cauda BW/Cauda	0.39	0.02	0.11	0.17	0
HT/BL	0.74	0.08	0.05	0.05	0.85
HF/BL	0.71	0.23	0.59	0.32	0.1
2HT/Ant.III	0.04	0.97	0.83	0.88	0.95
No.Head	0.24	0.1	0.32	0.03	0.25
No.URS	0	0.33	0.21	0.18	1
No.Ant.I	0.02	0	0.08	0	0
No.Ant.II	0.02	0.48	0.87	0.29	0.35
No.Ant.III	0.41	0.42	0.28	0.98	0.25
No.Ant.IV	0.01	0.07	0.09	0.03	0.51
No.Ant.V	0.03	0.36	0.34	0.17	0.63
No.Ant.VIb	0.04	0.06	0.03	0.7	0.06
No.PT	0.83	0.07	0.43	0.03	0.09
No.Cauda	0.95	0.12	0.17	0.51	0.04
No.AP	0.16	0.01	0.78	0.01	0.01
No.GP	0.01	0.06	0.44	0.02	0.1
No.Gona	0.06	0.01	0.02	0.73	0
